# Supplementary material for: Health Risk Assessment in Southern Carpathians Small Rural Communities Using Karst Springs as a Drinking Water Source
Source: Int J Environ Res Public Health. 2021 Dec 26;19(1):234. doi: 10.3390/ijerph19010234 (PMC8744857; doi:10.3390/ijerph19010234)
Supplement: Supplementary file 1 [file ijerph-19-00234-s001.zip]

Archive with 1 entries (1 files):
- ijerph-1464539-supplementary.pdf
